# Supplementary material for: Comparative Analysis of the Chloroplast Genome of Cardamine hupingshanensis and Phylogenetic Study of Cardamine
Source: Genes (Basel). 2022 Nov 15;13(11):2116. doi: 10.3390/genes13112116 (PMC9690686; doi:10.3390/genes13112116)
Supplement: Supplementary file 1 [file genes-13-02116-s001.zip › Table S1.xlsx]

## Sheet: Sheet1
	GenBank accession numbers	species name	Tribe
1	MT136823	Cardamine abchasica	Cardamineae	1
2	MT136861	Cardamine abchasica	Cardamineae
3	NC_060863	Cardamine abchasica	Cardamineae
4	NC_036962	Cardamine amara	Cardamineae
5	MZ043776	Cardamine amariformis	Cardamineae
6	MN651509	Cardamine bipinnata	Cardamineae
7	NC_060865	Cardamine bipinnata	Cardamineae
8	NC_049603	Cardamine bulbifera	Cardamineae
9	MT136850	Cardamine bulbifera	Cardamineae
10	MT136856	Cardamine bulbifera	Cardamineae
11	OL634846	Cardamine circaeoides	Cardamineae
12	NC_049605	Cardamine enneaphyllos	Cardamineae
13	MZ043778	Cardamine fallax	Cardamineae
14	MK637680	Cardamine glanduligera	Cardamineae
15	MN651504	Cardamine heptaphylla	Cardamineae
16	MK637681	Cardamine hirsuta	Cardamineae
17	ON322745	Cardamine hupingshanensis	Cardamineae
18	NC_026445	Cardamine impatiens	Cardamineae
19	MK637684	Cardamine kitaibelii	Cardamineae
20	MZ846206	Cardamine lyrata	Cardamineae
21	MF405340	Cardamine macrophylla	Cardamineae
22	MZ043777	Cardamine occulta	Cardamineae
23	NC_036963	Cardamine oligosperma	Cardamineae
24	NC_036964	Cardamine parviflora	Cardamineae
25	MK637691	Cardamine pentaphyllos	Cardamineae
26	NC_049620	Cardamine quinquefolia	Cardamineae
27	MT136871	Cardamine quinquefolia	Cardamineae
28	NC_026446	Cardamine resedifolia	Cardamineae
29	MZ962401	Cardamine tangutorum	Cardamineae
30	NC_009269	Barbarea verna	Cardamineae
31	NC_009275	Nasturtium officinale	Cardamineae
32	NC_029337	Camelina sativa	Camelineae
33	NC_018565	Pachycladon enysii	Camelineae
34	NC_009265	Aethionema cordifolium	Aethionemeae	2
35	NC_009266	Aethionema grandiflorum	Aethionemeae
36	NC_034363	Lepidium meyenii	Lepidieae	3
37	NC_047178	Lepidium sativum	Lepidieae
38	MF169880	Alyssum gmelinii	Alysseae	4
39	NC_034299	Alyssum desertorum	Alysseae
40	NC_023367	Arabis alpina	Arabideae	5
41	NC_037760	Draba oreades	Arabideae
42	NC_040849	Brassica rapa	Brassiceae	6
43	NC_024469	Raphanus sativus	Brassiceae
44	KX342848	Sinalliaria limprichtiana	Brassiceae
45	NC_029254	Cochlearia islandica	Cochlearieae	7
46	NC_029331	Cochlearia pyrenaica	Cochlearieae
47	NC_035514	Morettia canescens	Anastaticeae	8
48	NC_037838	Sisymbrium irio	Sisymbrieae	9
49	NC_034358	Matthiola incana	Anchonieae	10
50	NC_049683	Neotorularia torulosa	Euclidieae	11
