# Supplementary material for: Comparative Analysis of the Chloroplast Genome of Cardamine hupingshanensis and Phylogenetic Study of Cardamine
Source: Genes (Basel). 2022 Nov 15;13(11):2116. doi: 10.3390/genes13112116 (PMC9690686; doi:10.3390/genes13112116)
Supplement: Supplementary file 1 [file genes-13-02116-s001.zip › Table S2.xlsx]

## Sheet: Sheet1
	Species	mononucleotide	dinucleotide	trinucleotide	tetranucleotide	pentanucleotide	hexanucleotide	SSRs
NC_036962	Cardamine amara	73	17	2	9	2	0	103
MZ043776	Cardamine amariformis	75	15	3	9	2	0	104
NC_049603	Cardamine bulbifera	60	14	5	7	2	0	88
NC_049605	Cardamine enneaphyllos	75	18	4	9	3	3	112
MZ043778	Cardamine fallax	73	16	4	10	2	0	105
MK637680	Cardamine glanduligera	53	15	3	6	2	0	79
MK637681	Cardamine hirsuta	60	22	3	12	1	2	100
NC_026445	Cardamine impatiens	62	14	3	6	2	0	87
MK637684	Cardamine kitaibelii	78	16	5	9	1	0	109
MF405340	Cardamine macrophylla	55	16	3	6	2	0	82
MZ043777	Cardamine occulta	71	17	4	9	2	0	103
NC_036963	Cardamine oligosperma	64	22	3	11	1	2	103
NC_036964	Cardamine parviflora	71	16	4	10	2	0	103
MK637691	Cardamine pentaphyllos	76	16	5	9	1	2	109
NC_049620	Cardamine quinquefolia	61	17	3	8	3	0	92
NC_026446	Cardamine resedifolia	82	25	2	6	2	0	117
ON244032	Cardamine hupingshanensis	82	17	3	9	3	1	115
