# Supplementary material for: Comparative Analysis of the Chloroplast Genome of Cardamine hupingshanensis and Phylogenetic Study of Cardamine
Source: Genes (Basel). 2022 Nov 15;13(11):2116. doi: 10.3390/genes13112116 (PMC9690686; doi:10.3390/genes13112116)
Supplement: Supplementary file 1 [file genes-13-02116-s001.zip › Table S3.xlsx]

## Sheet: Sheet1
SSR nr.	SSR type	SSR	size	start	end
1	p1	(T)12	12	2292	2303
2	p2	(AT)5	10	3812	3821
3	c	(T)14cgacatcaaaaacgaaggttgtaccgatcaggaaagc(A)11	62	4104	4165
4	p1	(A)10	10	4399	4408
5	c	(AT)5ttagaaaataatatatta(AT)5	38	4697	4734
6	p1	(C)11	11	5308	5318
7	p2	(TA)6	12	6412	6423
8	p1	(A)10	10	7462	7471
9	c	(A)10tcacttgatttattggtatcaaaattagatatttggtataaaaatagagaatctattctc(T)12	82	7574	7655
10	c	(TA)5(AT)7	24	8169	8192
11	p1	(A)11	11	8479	8489
12	p1	(T)13	13	9558	9570
13	p2	(TA)5	10	9850	9859
14	p1	(T)11	11	9974	9984
15	p1	(A)11	11	12002	12012
16	p3	(AAT)4	12	13019	13030
17	c	(A)13gaatataataatattattgaatcataagaattactttgatagtacttcctatccacgtaataaaaaaaaattcata(AT)5	99	13671	13769
18	p1	(A)15	15	15929	15943
19	p1	(T)11	11	17976	17986
20	p2	(TA)5	10	19348	19357
21	p1	(T)15	15	22508	22522
22	p1	(T)10	10	25736	25745
23	p1	(T)11	11	26780	26790
24	c	(TA)8tttttttcggagttg(A)12	43	27426	27468
25	p4	(CAAA)3	12	28546	28557
26	p1	(T)17	17	28805	28821
27	p1	(T)18	18	31095	31112
28	p2	(AT)10	20	31406	31425
29	p1	(A)13	13	31794	31806
30	p1	(A)12	12	36210	36221
31	p2	(AT)5	10	36363	36372
32	p1	(T)12	12	42092	42103
33	p1	(A)12	12	42554	42565
34	p3	(AAG)4	12	44143	44154
35	p1	(T)11	11	45169	45179
36	p4	(TTTA)3	12	46062	46073
37	p4	(TAAA)3	12	46340	46351
38	c	(TAT)4tttatac(T)12	31	46511	46541
39	p4	(TGTT)3	12	48571	48582
40	p1	(T)10	10	50649	50658
41	p4	(ATAG)3	12	51019	51030
42	p1	(A)11	11	51397	51407
43	p1	(T)14	14	52278	52291
44	p1	(T)10	10	54149	54158
45	p1	(T)10	10	54563	54572
46	p1	(A)10	10	56591	56600
47	p1	(T)10	10	56881	56890
48	p1	(T)10	10	57456	57465
49	c	(T)11caattaaacattcatctattcttttatgctcg(T)16	59	60369	60427
50	p1	(A)10	10	61528	61537
51	p4	(TAAA)3	12	63176	63187
52	p1	(T)13	13	64493	64505
53	c	(A)19gaataaaacaacttattttcaaatttttacatattaattcaaaaaaagttatatgttttgacttaagttagataatagag(T)14	113	65255	65367
54	p1	(T)11	11	65561	65571
55	p1	(T)11	11	66048	66058
56	c	(T)10ctcatatcagataacaaacatataattcaaaaaattactttttttttacgaaattttt(TTTCAA)3	86	66591	66676
57	c	(C)10ttttttttctaattcattctaaaaaaataattagaaaaaggt(G)10	62	67069	67130
58	p1	(A)10	10	68308	68317
59	p1	(A)10	10	68936	68945
60	p5	(ATACT)3	15	69172	69186
61	p1	(T)11	11	70441	70451
62	p1	(T)10	10	71259	71268
63	c	(T)11caattcatttctttcacatgtcttctgtcaactagtcaacaaatttttaattatattatttgatttgagcaacagtctgttttagatcaccctgtttcaa(T)16	127	71449	71575
64	p1	(A)11	11	71973	71983
65	p1	(A)11	11	76826	76836
66	p1	(T)13	13	78154	78166
67	p1	(T)12	12	81980	81991
68	p4	(TCTT)3	12	82464	82475
69	p1	(A)11	11	84082	84092
70	p2	(TA)5	10	94628	94637
71	p1	(A)11	11	97294	97304
72	p5	(TTCTA)3	15	99903	99917
73	p1	(T)13	13	100287	100299
74	p1	(T)10	10	108602	108611
75	p2	(AT)8	16	108872	108887
76	p1	(A)19	19	110757	110775
77	p4	(ATAG)3	12	112811	112822
78	c	(TA)5tt(A)10	22	113049	113070
79	p1	(T)11	11	113230	113240
80	c	(A)10gtaaaaaacaattgggttttaaacttttgaatgtcttttttgttttgaaaataatatataataaaatttgaaag(A)10	94	113654	113747
81	p1	(A)11	11	114072	114082
82	c	(AATT)3taagtaaaagtaaaaaaaaattatgtttgtacaatataaaaagatgcatcaaaataaatatttttataatta(T)11	95	114245	114339
83	p1	(A)17	17	115496	115512
84	p1	(A)18	18	115966	115983
85	p1	(A)13	13	121286	121298
86	p1	(T)12	12	124609	124620
87	c	(T)10atcaatatagc(T)10	31	124754	124784
88	p1	(T)13	13	125230	125242
89	c	(T)10cttggatattaaattttttatagtcgaaataaaataaatggta(T)16	69	126296	126364
90	c	(T)16atttttccacattaaattgcgaagaa(T)11	53	127520	127572
91	p1	(T)19	19	128739	128757
92	p2	(AT)8	16	130627	130642
93	p1	(A)10	10	130903	130912
94	p1	(A)13	13	139215	139227
95	p5	(AATAG)3	15	139595	139609
96	p1	(T)11	11	142210	142220
97	p2	(AT)5	10	144876	144885
